# Supplementary material for: Antimicrobial Resistance and Biofilms Underlying Catheter-Related Bloodstream Coinfection by Enterobacter cloacae Complex and Candida parapsilosis
Source: Antibiotics (Basel). 2022 Sep 14;11(9):1245. doi: 10.3390/antibiotics11091245 (PMC9495738; doi:10.3390/antibiotics11091245)
Supplement: Supplementary file 1 [file antibiotics-11-01245-s001.zip]

Archive with 3 entries (3 files):
- Table_S1.xlsx
- Table_S2.xlsx
- Video_S1.avi
