# Supplementary material for: Antimicrobial Resistance and Biofilms Underlying Catheter-Related Bloodstream Coinfection by Enterobacter cloacae Complex and Candida parapsilosis
Source: Antibiotics (Basel). 2022 Sep 14;11(9):1245. doi: 10.3390/antibiotics11091245 (PMC9495738; doi:10.3390/antibiotics11091245)
Supplement: Supplementary file 1 [file antibiotics-11-01245-s001.zip › Table_S1.xlsx]

## Sheet: Table
Table S1 – Isolate metadata, whole-genome sequencing statistics and antimicrobial resistance phenotype/genotype data for Enterobacter cloacae complex (E. bugandensis) and Candida parapsilosis isolates evaluated in this study.MLST – Multilocus Sequence Typing; ST – Sequence type; NA - Not applicable
Sample ID	Species	Read size	Sequencing Instrument	Mean depth of coverage	# Contigs	Assembly size	ENA BioProject #	ENA accesion #	MLST ST
E_cloacae_complex_CVC_2017 a	Enterobacter cloacaec complex	2x250 bp	MiSeq	74.97	128	5105968	PRJEB45360	ERR10044433	599
E_cloacae_complex_HC_2017	Enterobacter cloacaec complex	2x250 bp	MiSeq	80.15	141	5100086	PRJEB45360	ERR10044434	599
C_parapsilosis_CVC_2017	Candida parapsilosis	2x150 bp	NextSeq	224.5	2368	13147713	PRJEB45360	ERR10044419	NA
C_parapsilosis_HC_2017	Candida parapsilosis	2x150 bp	NextSeq	251.5	2402	13147849	PRJEB45360	ERR10044430	NA
E_cloacae_complex_HC_2017_colony01b	Enterobacter cloacaec complex	2x150 bp	NextSeq	123.98	81	5032377	PRJEB45360	ERR10044424	599
E_cloacae_complex_HC_2017_colony02b	Enterobacter cloacaec complex	2x150 bp	NextSeq	186.77	81	5034480	PRJEB45360	ERR10044422	599
E_cloacae_complex_HC_2017_colony03b	Enterobacter cloacaec complex	2x150 bp	NextSeq	82.06	115	5075879	PRJEB45360	ERR10044427	599
E_cloacae_complex_HC_2017_colony04b	Enterobacter cloacaec complex	2x150 bp	NextSeq	159.92	85	5033825	PRJEB45360	ERR10044417	599
E_cloacae_complex_HC_2017_colony05b	Enterobacter cloacaec complex	2x150 bp	NextSeq	140.24	85	5078629	PRJEB45360	ERR10044431	599
E_cloacae_complex_HC_2017_colony06b	Enterobacter cloacaec complex	2x150 bp	NextSeq	105.31	79	5031907	PRJEB45360	ERR10044429	599
E_cloacae_complex_HC_2017_colony07b	Enterobacter cloacaec complex	2x150 bp	NextSeq	158.73	76	5034808	PRJEB45360	ERR10044426	599
E_cloacae_complex_HC_2017_colony08b	Enterobacter cloacaec complex	2x150 bp	NextSeq	139.56	85	5080024	PRJEB45360	ERR10044420	599
E_cloacae_complex_HC_2017_colony09b	Enterobacter cloacaec complex	2x150 bp	NextSeq	128.6	86	5079497	PRJEB45360	ERR10044428	599
E_cloacae_complex_HC_2017_colony10b	Enterobacter cloacaec complex	2x150 bp	NextSeq	178.33	80	5079246	PRJEB45360	ERR10044421	599
E_cloacae_complex_HC_2017_colony11b	Enterobacter cloacaec complex	2x150 bp	NextSeq	158.38	78	5082012	PRJEB45360	ERR10044432	599
E_cloacae_complex_HC_2017_colony12b	Enterobacter cloacaec complex	2x150 bp	NextSeq	179.84	76	5034068	PRJEB45360	ERR10044418	599
E_cloacae_complex_HC_2017_colony13b	Enterobacter cloacaec complex	2x150 bp	NextSeq	163.96	74	5080071	PRJEB45360	ERR10044425	599
E_cloacae_complex_HC_2017_colony14b	Enterobacter cloacaec complex	2x150 bp	NextSeq	134.86	81	5079745	PRJEB45360	ERR10044423	599
a The E. cloacae assembled contigs (.fasta and .gbk files), the nucleotide sequences of the prediction transcripts (.ffn files) and the respective amino acid sequences of the translated CDS sequences (.faa files) of the "E_cloacae_complex_CVC_2017" are available at https://doi.org/10.5281/zenodo.6977339
b WGS data of 14 colonies of the propagated E. cloacae complex HC isolate used to inspect the rpoS mutational profile.
