# Supplementary material for: Antimicrobial Resistance and Biofilms Underlying Catheter-Related Bloodstream Coinfection by Enterobacter cloacae Complex and Candida parapsilosis
Source: Antibiotics (Basel). 2022 Sep 14;11(9):1245. doi: 10.3390/antibiotics11091245 (PMC9495738; doi:10.3390/antibiotics11091245)
Supplement: Supplementary file 1 [file antibiotics-11-01245-s001.zip › Table_S2.xlsx]

## Sheet: Folha1
Table S2 – List of genes likely associated with antibiotic resistance or virulence predicted in silico by querying the predicted CDSs (i.e, prokka ".ffn" files) of the E. cloacae complex (E. bugandensis) (ST599) strain evaluated in this study against the ResFinder, NCBI, ARGANNOT, CARD and VFDB databases. The table includes CDSs ("locus_tags" and product description) yielding a hit in at least on…
Isolate	CDS "locus_tag" (prokka)	DESCRIPTION (prokka)	database	%COVERAGE	%IDENTITY	HIT (AMR / Virulence gene)	HIT DESCRIPTION	HIT ACCESSION
E_cloacae_complex_CVC_2017	Eccomp_CVC_2017_00120	Staphyloferrin B transporter	CARD	95.52	75.08	mdtG	The MdtG protein also named YceE appears to be a member of the major facilitator superfamily of transporters and it has been reported when overexpressed to increase fosfomycin and deoxycholate resistances. mdtG is a member of the marA-soxS-rob regulon.	CP000800.1:1191728-1192955
E_cloacae_complex_CVC_2017	Eccomp_CVC_2017_00220	Multidrug resistance protein MdtH	CARD	97.77	76.69	mdtH	Multidrug resistance protein MdtH	U00096:1124118-1125327
E_cloacae_complex_CVC_2017	Eccomp_CVC_2017_02730	Phosphoethanolamine transferase EptA	ARGANNOT	8.4	79.41	(Col)mcr-9.1	(Col)mcr-9.1	NG_064792:1-1620
E_cloacae_complex_CVC_2017	Eccomp_CVC_2017_02730	Phosphoethanolamine transferase EptA	CARD	45.13	66.84	eptA	PmrC mediates the modification of Lipid A by the addition of 4-amino-4-deoxy-L-arabinose (L-Ara4N) and phosphoethanolamine resulting in a less negative cell membrane and decreased binding of polymyxin B.	AP009048:4338625-4340269
E_cloacae_complex_CVC_2017	Eccomp_CVC_2017_02730	Phosphoethanolamine transferase EptA	NCBI	8.4	79.41	mcr-9.1	phosphoethanolamine--lipid A transferase MCR-9.1	NG_064792.1
E_cloacae_complex_CVC_2017	Eccomp_CVC_2017_02730	Phosphoethanolamine transferase EptA	RESFINDER	8.4	79.41	mcr-9_1	mcr-9	NZ_NAAN01000063.1
E_cloacae_complex_CVC_2017	Eccomp_CVC_2017_03330	Methyl-accepting chemotaxis protein I	VFDB	46.12	70.26	cheD	(cheD) methyl-accepting chemotaxis protein CheD [peritrichous flagella (AI145)] [Yersinia enterocolitica subsp. enterocolitica 8081]	YP_001006778
E_cloacae_complex_CVC_2017	Eccomp_CVC_2017_03400	Multidrug export protein AcrF	CARD	18.67	66.55	TriC	TriC is a resistance nodulation cell division (RND) transporter that is a part of TriABC-OpmH a triclosan-specific efflux protein.	AE004091.2:179522-182570
E_cloacae_complex_CVC_2017	Eccomp_CVC_2017_03490	Spermidine export protein MdtJ	CARD	99.17	75.68	Klebsiella_pneumoniae_KpnE	KpnE subunit of KpnEF resembles EbrAB from E. coli. Mutation in KpnEF resulted in increased susceptibility to cefepime ceftriaxon colistin erythromycin rifampin tetracycline and streptomycin as well as enhanced sensitivity toward sodium dodecyl sulfate deoxycholate dyes benzalkonium chloride chlorhexidine and triclosan	AP006725.1:2483890-2484253
E_cloacae_complex_CVC_2017	Eccomp_CVC_2017_03500	Spermidine export protein MdtI	CARD	100	78.48	Klebsiella_pneumoniae_KpnF	KpnF subunit of KpnEF resembles EbrAB from E. coli. Mutation in KpnEF resulted in increased susceptibility to cefepime ceftriaxon colistin erythromycin rifampin tetracycline and streptomycin as well as enhanced sensitivity toward sodium dodecyl sulfate deoxycholate dyes benzalkonium chloride chlorhexidine and triclosan.	AP006725.1:2484239-2484569
E_cloacae_complex_CVC_2017	Eccomp_CVC_2017_03730	Chloramphenicol acetyltransferase	ARGANNOT	95.15	66.61	(Phe)catA1	(Phe)catA1	V00622:244-903
E_cloacae_complex_CVC_2017	Eccomp_CVC_2017_03730	Chloramphenicol acetyltransferase	CARD	95.15	66.61	Shigella_flexneri_chloramphenicol_acetyltransferase	A chloramphenicol acetyltransferase and chloramphenicol resistance determinant described in Shigella flexneri	KF030445.1:23980-24640
E_cloacae_complex_CVC_2017	Eccomp_CVC_2017_03730	Chloramphenicol acetyltransferase	NCBI	95.15	66.77	catA1	type A-1 chloramphenicol O-acetyltransferase	NG_047586.1
E_cloacae_complex_CVC_2017	Eccomp_CVC_2017_03730	Chloramphenicol acetyltransferase	RESFINDER	95.15	66.61	catA1_1	catA1	V00622
E_cloacae_complex_CVC_2017	Eccomp_CVC_2017_03760	Efflux pump periplasmic linker BepF	ARGANNOT	100	85.8	(Flq)OqxA	(Flq)OqxA	EU370913:46652-47827
E_cloacae_complex_CVC_2017	Eccomp_CVC_2017_03760	Efflux pump periplasmic linker BepF	CARD	100	85.8	oqxA	RND efflux pump conferring resistance to fluoroquinolone	EU370913.1:46652-47828
E_cloacae_complex_CVC_2017	Eccomp_CVC_2017_03760	Efflux pump periplasmic linker BepF	NCBI	100	86.05	oqxA10	multidrug efflux RND transporter periplasmic adaptor subunit OqxA10	NG_050418.1
E_cloacae_complex_CVC_2017	Eccomp_CVC_2017_03760	Efflux pump periplasmic linker BepF	RESFINDER	100	85.8	oqxA_1	oqxA	EU370913
E_cloacae_complex_CVC_2017	Eccomp_CVC_2017_03770	multidrug efflux RND transporter permease subunit OqxB9	ARGANNOT	100	88.9	(Flq)OqxBgb	(Flq)OqxBgb	EU370913:47851-51003
E_cloacae_complex_CVC_2017	Eccomp_CVC_2017_03770	multidrug efflux RND transporter permease subunit OqxB9	CARD	100	88.9	oqxB	RND efflux pump conferring resistance to fluoroquinolone	EU370913.1:47851-51004
E_cloacae_complex_CVC_2017	Eccomp_CVC_2017_03770	multidrug efflux RND transporter permease subunit OqxB9	NCBI	100	89.28	oqxB20	multidrug efflux RND transporter permease subunit OqxB20	NG_050439.1
E_cloacae_complex_CVC_2017	Eccomp_CVC_2017_03770	multidrug efflux RND transporter permease subunit OqxB9	RESFINDER	100	88.9	oqxB_1	oqxB	EU370913
E_cloacae_complex_CVC_2017	Eccomp_CVC_2017_04200	Multidrug transporter MdfA	CARD	92.78	78.52	Escherichia_coli_mdfA	Multidrug efflux pump in E. coli. This multidrug efflux system was originally identified as the Cmr/CmlA chloramphenicol exporter.	JQ394987:1-1234
E_cloacae_complex_CVC_2017	Eccomp_CVC_2017_04200	Multidrug transporter MdfA	RESFINDER	94.73	79.22	mdf(A)_1	mdf(A)	Y08743
E_cloacae_complex_CVC_2017	Eccomp_CVC_2017_05660	KDP operon transcriptional regulatory protein KdpE	CARD	99.85	75.85	kdpE	kdpE is a transcriptional activator that is part of the two-component system KdpD/KdpE that is studied for its regulatory role in potassium transport and has been identified as an adaptive regulator involved in the virulence and intracellular survival of pathogenic bacteria. kdpE regulates a range of virulence loci through direct promoter binding.	U00096.3:721056-721734
E_cloacae_complex_CVC_2017	Eccomp_CVC_2017_06400	Multiple antibiotic resistance protein MarA	CARD	96.61	82.48	marA	In the presence of antibiotic stress E. coli overexpresses the global activator protein MarA which besides inducing MDR efflux pump AcrAB also down- regulates synthesis of the porin OmpF.	AP009048.1:1621288-1621672
E_cloacae_complex_CVC_2017	Eccomp_CVC_2017_11800	Multidrug export protein AcrE	CARD	84.2	72.8	acrE	AcrE is a membrane fusion protein similar to AcrA.	U00096:3413864-3415022
E_cloacae_complex_CVC_2017	Eccomp_CVC_2017_11810	Multidrug export protein AcrF	ARGANNOT	7.83	72.91	(Flq)OqxBgb	(Flq)OqxBgb	EU370913:47851-51003
E_cloacae_complex_CVC_2017	Eccomp_CVC_2017_11810	Multidrug export protein AcrF	CARD	99.61	75.23	acrF	AcrF is a inner membrane transporter similar to AcrB.	U00096:3415033-3418138
E_cloacae_complex_CVC_2017	Eccomp_CVC_2017_11810	Multidrug export protein AcrF	NCBI	7.83	73.7	oqxB11	multidrug efflux RND transporter permease subunit OqxB11	NG_050429.1
E_cloacae_complex_CVC_2017	Eccomp_CVC_2017_11810	Multidrug export protein AcrF	RESFINDER	7.83	72.91	oqxB_1	oqxB	EU370913
E_cloacae_complex_CVC_2017	Eccomp_CVC_2017_12200	D-alanyl-D-alanine-carboxypeptidase/endopeptidase AmpH	ARGANNOT	96.55	79.22	(Bla)ampH	(Bla)ampH	CP003785:4208384-4209544
E_cloacae_complex_CVC_2017	Eccomp_CVC_2017_12200	D-alanyl-D-alanine-carboxypeptidase/endopeptidase AmpH	CARD	97.93	77.34	Escherichia_coli_ampH	AmpH is a class C ampC-like beta-lactamase and penicillin-binding protein identified in Escherichia coli.	AP012030.1:395554-396712
E_cloacae_complex_CVC_2017	Eccomp_CVC_2017_12280	Staphyloferrin B transporter	CARD	85.66	64.11	mdtG	The MdtG protein also named YceE appears to be a member of the major facilitator superfamily of transporters and it has been reported when overexpressed to increase fosfomycin and deoxycholate resistances. mdtG is a member of the marA-soxS-rob regulon.	CP000800.1:1191728-1192955
E_cloacae_complex_CVC_2017	Eccomp_CVC_2017_13200	Multidrug efflux pump subunit AcrB	ARGANNOT	11.13	69.83	(Flq)OqxBgb	(Flq)OqxBgb	EU370913:47851-51003
E_cloacae_complex_CVC_2017	Eccomp_CVC_2017_13200	Multidrug efflux pump subunit AcrB	CARD	99.87	85.18	acrB	Protein subunit of AcrA-AcrB-TolC multidrug efflux complex. AcrB functions as a herterotrimer which forms the inner membrane component and is primarily responsible for substrate recognition and energy transduction by acting as a drug/proton antiporter.	U00096.3:481254-484404
E_cloacae_complex_CVC_2017	Eccomp_CVC_2017_13200	Multidrug efflux pump subunit AcrB	NCBI	11.13	70.39	oqxB5	multidrug efflux RND transporter permease subunit OqxB5	NG_050454.1
E_cloacae_complex_CVC_2017	Eccomp_CVC_2017_13200	Multidrug efflux pump subunit AcrB	RESFINDER	11.13	69.83	oqxB_1	oqxB	EU370913
E_cloacae_complex_CVC_2017	Eccomp_CVC_2017_13200	Multidrug efflux pump subunit AcrB	VFDB	17.32	69.55	mtrD	(mtrD) multiple transferable resistance system protein MtrD [MtrCDE (VF0451)] [Neisseria meningitidis MC58]	NP_274718
E_cloacae_complex_CVC_2017	Eccomp_CVC_2017_13210	Multidrug efflux pump subunit AcrA	CARD	100	94.81	Enterobacter_cloacae_acrA	AcrA is a subunit of the AcrAB-TolC multidrug efflux system that in E. cloacae.	DQ679966:300-1494
E_cloacae_complex_CVC_2017	Eccomp_CVC_2017_18040	Transcriptional repressor MprA	CARD	100	84.37	emrR	EmrR is a negative regulator for the EmrAB-TolC multidrug efflux pump in E. coli. Mutations lead to EmrAB-TolC overexpression.	U00096.3:2810770-2811301
E_cloacae_complex_CVC_2017	Eccomp_CVC_2017_18050	Multidrug export protein EmrA	CARD	100	82.95	Klebsiella_pneumoniae_KpnG	KpnG consists of ~390 residues and resembles EmrA of E. coli. Disruption of the pump components KpnG-KpnH signficantly decrease resistance to azithromycin ceftazidime ciprofloxacin ertapenem erythromycin gentamicin imipenem ticarcillin norfloxacin polymyxin-B piperacillin spectinomycin tobramycin and streptomycin	ACWO01000051.1:22093-23266
E_cloacae_complex_CVC_2017	Eccomp_CVC_2017_22260	Glutathione transferase FosA	ARGANNOT	100	91.31	(Fcyn)FosA2	(Fcyn)FosA2	EU487198:217-642
E_cloacae_complex_CVC_2017	Eccomp_CVC_2017_22260	Glutathione transferase FosA	CARD	100	91.31	FosA2	An enzyme that confers resistance to fosfomycin in Enterobacter cloacae by breaking the epoxide ring of the molecule. It depends on the cofactors Manganese (II) and Potassium and uses Glutathione (GSH) as the nucleophilic molecule.	EU487198:217-643
E_cloacae_complex_CVC_2017	Eccomp_CVC_2017_22260	Glutathione transferase FosA	NCBI	100	95.07	fosA	fosfomycin resistance glutathione transferase FosA	NG_050405.1
E_cloacae_complex_CVC_2017	Eccomp_CVC_2017_22260	Glutathione transferase FosA	RESFINDER	100	96.24	fosA_7	fosA	AEXB01000013
E_cloacae_complex_CVC_2017	Eccomp_CVC_2017_22510	Outer membrane porin C	CARD	17.51	74.62	Klebsiella_pneumoniae_OmpK37	Klebsiella pneumoniae outer membrane porin protein. Is preferentially detected in porin-deficient strains. Functional characterization of this new porin revealed a narrower pore than those of porins OmpK35 and OmpK36 which did not allow penetration by certain ##-lactams. Also when a resistant strain expresses porin OmpK37 is less susceptible to cefotaxime and cefoxitin than when it is expressing …	AJ011502.1:301-1426
E_cloacae_complex_CVC_2017	Eccomp_CVC_2017_22520	Outer membrane porin C	CARD	70.4	66.44	Klebsiella_pneumoniae_OmpK37	Klebsiella pneumoniae outer membrane porin protein. Is preferentially detected in porin-deficient strains. Functional characterization of this new porin revealed a narrower pore than those of porins OmpK35 and OmpK36 which did not allow penetration by certain ##-lactams. Also when a resistant strain expresses porin OmpK37 is less susceptible to cefotaxime and cefoxitin than when it is expressing …	AJ011502.1:301-1426
E_cloacae_complex_CVC_2017	Eccomp_CVC_2017_22560	ABC transporter ATP-binding/permease protein YojI	CARD	99.76	78.66	yojI	YojI mediates resistance to the peptide antibiotic microcin J25 when it is expressed from a multicopy vector. YojI is capable of pumping out microcin molecules. The outer membrane protein TolC in addition to YojI is required for export of microcin J25 out of the cell. Microcin J25 is thus the first known substrate for YojI.	U00096.3:2306972-2308616
E_cloacae_complex_CVC_2017	Eccomp_CVC_2017_24570	cAMP-activated global transcriptional regulator CRP	CARD	100	88.47	CRP	CRP is a global regulator that represses MdtEF multidrug efflux pump expression.	AP009048.1:4153664-4154297
E_cloacae_complex_CVC_2017	Eccomp_CVC_2017_25400	Bifunctional polymyxin resistance protein ArnA	CARD	96.83	74	arnA	arnA modifies lipid A with 4-amino-4-deoxy-L-arabinose (Ara4N) which allows gram-negative bacteria to resist the antimicrobial activity of cationic antimicrobial peptides and antibiotics such as polymyxin. arnA is found in E. coli and P. aeruginosa.	AE004091.2:3982021-3984010
E_cloacae_complex_CVC_2017	Eccomp_CVC_2017_25410	Undecaprenyl-phosphate 4-deoxy-4-formamido-L-arabinose transferase	CARD	96.08	77.12	pmrF	PmrF is required for the synthesis and transfer of 4-amino-4-deoxy-L-arabinose (Ara4N) to Lipid A which allows gram-negative bacteria to resist the antimicrobial activity of cationic antimicrobial peptides and antibiotics such as polymyxin. pmrF corresponds to 1 locus in Pseudomonas aeruginosa PAO1 and 1 locus in Pseudomonas aeruginosa LESB58.	U00096:2367071-2368040
E_cloacae_complex_CVC_2017	Eccomp_CVC_2017_25600	Multidrug resistance protein MexA	CARD	26.91	71.65	MexA	MexA is the membrane fusion protein of the MexAB-OprM multidrug efflux complex.	AE004091.2:472024-473176
E_cloacae_complex_CVC_2017	Eccomp_CVC_2017_25600	Multidrug resistance protein MexA	CARD	38.01	66.81	smeA	smeA is the membrane fusion protein of the smeABC multidrug efflux complex in Stenotrophomonas maltophilia	AF173226:2559-3756
E_cloacae_complex_CVC_2017	Eccomp_CVC_2017_25610	Multidrug resistance protein MexB	ARGANNOT	12.72	70.3	(Flq)OqxBgb	(Flq)OqxBgb	EU370913:47851-51003
E_cloacae_complex_CVC_2017	Eccomp_CVC_2017_25610	Multidrug resistance protein MexB	CARD	95.08	64.76	acrB	Protein subunit of AcrA-AcrB-TolC multidrug efflux complex. AcrB functions as a herterotrimer which forms the inner membrane component and is primarily responsible for substrate recognition and energy transduction by acting as a drug/proton antiporter.	U00096.3:481254-484404
E_cloacae_complex_CVC_2017	Eccomp_CVC_2017_25610	Multidrug resistance protein MexB	NCBI	12.72	71.04	oqxB19	multidrug efflux RND transporter permease subunit OqxB19	NG_050437.1
E_cloacae_complex_CVC_2017	Eccomp_CVC_2017_25610	Multidrug resistance protein MexB	RESFINDER	12.72	70.3	oqxB_1	oqxB	EU370913
E_cloacae_complex_CVC_2017	Eccomp_CVC_2017_26550	putative FMN/FAD exporter YeeO	CARD	98.67	78.19	mdtK	A multidrug and toxic compound extrusions (MATE) transporter conferring resistance to norfloxacin doxorubicin and acriflavine.	CP014358.1:2161326-2162751
E_cloacae_complex_CVC_2017	Eccomp_CVC_2017_27550	UDP-glucose 6-dehydrogenase	CARD	99.31	75.23	ugd	PmrE is required for the synthesis and transfer of 4-amino-4-deoxy-L-arabinose (Ara4N) to Lipid A which allows gram-negative bacteria to resist the antimicrobial activity of cationic antimicrobial peptides and antibiotics such as polymyxin	U00096:2098447-2099614
E_cloacae_complex_CVC_2017	Eccomp_CVC_2017_29150	Xanthine phosphoribosyltransferase	ARGANNOT	89.89	71.93	(Tet)tet(34)	(Tet)tet(34)	AB061440:306-770
E_cloacae_complex_CVC_2017	Eccomp_CVC_2017_29150	Xanthine phosphoribosyltransferase	NCBI	89.89	71.93	tet(34)	oxytetracycline resistance phosphoribosyltransferase domain-containing protein Tet(34)	NG_048129.1
E_cloacae_complex_CVC_2017	Eccomp_CVC_2017_29150	Xanthine phosphoribosyltransferase	RESFINDER	89.89	71.93	tet(34)_1	tet(34)	AB061440
E_cloacae_complex_CVC_2017	Eccomp_CVC_2017_29180	Outer membrane porin PhoE	CARD	41.33	68.54	Klebsiella_pneumoniae_OmpK37	Klebsiella pneumoniae outer membrane porin protein. Is preferentially detected in porin-deficient strains. Functional characterization of this new porin revealed a narrower pore than those of porins OmpK35 and OmpK36 which did not allow penetration by certain ##-lactams. Also when a resistant strain expresses porin OmpK37 is less susceptible to cefotaxime and cefoxitin than when it is expressing …	AJ011502.1:301-1426
E_cloacae_complex_CVC_2017	Eccomp_CVC_2017_31550	Putative cation/proton antiporter YbaL	CARD	95.86	69.27	rosB	rosB is part of an efflux pump/potassium antiporter system (RosAB) in Yersinia that confers resistance to cationic antimicrobial peptides such as polymyxin B.	U46859:22366-24058
E_cloacae_complex_CVC_2017	Eccomp_CVC_2017_31560	Fosmidomycin resistance protein	CARD	91.24	69.46	rosA	rosA is part of an efflux pump/potassium antiporter system (RosAB) in Yersinia that confers resistance to cationic antimicrobial peptides such as polymyxin B.	U46859.1:24295-25528
E_cloacae_complex_CVC_2017	Eccomp_CVC_2017_32130	Multiple antibiotic resistance protein MarA	CARD	91.2	84.8	ramA	RamA (resistance antibiotic multiple) is a positive regulator of AcrAB-TolC and leads to high level multidrug resistance in Klebsiella pneumoniae Salmonella enterica and Enterobacter aerugenes increasing the expression of both the mar operon as well as AcrAB. RamA also decreases OmpF expression.	JQ727668:1-376
E_cloacae_complex_CVC_2017	Eccomp_CVC_2017_32180	Efflux pump membrane transporter BepG	ARGANNOT	11.7	68.34	(Flq)OqxBgb	(Flq)OqxBgb	EU370913:47851-51003
E_cloacae_complex_CVC_2017	Eccomp_CVC_2017_32180	Efflux pump membrane transporter BepG	CARD	8.86	68.57	mexQ	MexQ is the inner membrane transporter of the multidrug efflux pump MexPQ-OpmE.	AB219524.1:1177-4339
E_cloacae_complex_CVC_2017	Eccomp_CVC_2017_32180	Efflux pump membrane transporter BepG	CARD	13.86	68.85	smeE	smeE is the RND protein of the efflux complex smeDEF in Stenotrophomonas maltophilia	AJ252200:1279-4402
E_cloacae_complex_CVC_2017	Eccomp_CVC_2017_32180	Efflux pump membrane transporter BepG	NCBI	11.67	68.68	oqxB19	multidrug efflux RND transporter permease subunit OqxB19	NG_050437.1
E_cloacae_complex_CVC_2017	Eccomp_CVC_2017_32180	Efflux pump membrane transporter BepG	RESFINDER	11.7	68.34	oqxB_1	oqxB	EU370913
E_cloacae_complex_CVC_2017	Eccomp_CVC_2017_32540	Sensor histidine kinase CpxA	CARD	99.49	82.88	cpxA	CpxA is a membrane-localized sensor kinase that is activated by envelope stress. It starts a kinase cascade that activates CpxR which promotes efflux complex expression.	BA000007.3:4903689-4905063
E_cloacae_complex_CVC_2017	Eccomp_CVC_2017_33510	Multidrug efflux pump subunit AcrB	ARGANNOT	10.91	68.3	(Flq)OqxBgb	(Flq)OqxBgb	EU370913:47851-51003
E_cloacae_complex_CVC_2017	Eccomp_CVC_2017_33510	Multidrug efflux pump subunit AcrB	CARD	100	80.6	acrD	AcrD is an aminoglycoside efflux pump expressed in E. coli. Its expression can be induced by indole and is regulated by baeRS and cpxAR.	AP009048.1:2586251-2589365
E_cloacae_complex_CVC_2017	Eccomp_CVC_2017_33510	Multidrug efflux pump subunit AcrB	NCBI	10.91	68.88	oqxB11	multidrug efflux RND transporter permease subunit OqxB11	NG_050429.1
E_cloacae_complex_CVC_2017	Eccomp_CVC_2017_33510	Multidrug efflux pump subunit AcrB	RESFINDER	10.91	68.3	oqxB_1	oqxB	EU370913
E_cloacae_complex_CVC_2017	Eccomp_CVC_2017_33710	Outer membrane porin N	CARD	97.87	77.15	Klebsiella_pneumoniae_OmpK37	Klebsiella pneumoniae outer membrane porin protein. Is preferentially detected in porin-deficient strains. Functional characterization of this new porin revealed a narrower pore than those of porins OmpK35 and OmpK36 which did not allow penetration by certain ##-lactams. Also when a resistant strain expresses porin OmpK37 is less susceptible to cefotaxime and cefoxitin than when it is expressing …	AJ011502.1:301-1426
E_cloacae_complex_CVC_2017	Eccomp_CVC_2017_34190	Multidrug efflux pump subunit AcrB	CARD	16.67	66.98	amrB	amrB is the membrane fusion protein of the AmrAB-OprM multidrug efflux complex.	BX571965.1:2147818-2150950
E_cloacae_complex_CVC_2017	Eccomp_CVC_2017_34190	Multidrug efflux pump subunit AcrB	CARD	14.72	69.53	AxyY	AxyY is the periplasmic adaptor protein of the AxyXY-OprZ efflux pump system in Achromobacter spp.	AFRQ01000061.1:23987-27125
E_cloacae_complex_CVC_2017	Eccomp_CVC_2017_35000	Outer membrane porin C	CARD	40.89	72.86	Klebsiella_pneumoniae_OmpK37	Klebsiella pneumoniae outer membrane porin protein. Is preferentially detected in porin-deficient strains. Functional characterization of this new porin revealed a narrower pore than those of porins OmpK35 and OmpK36 which did not allow penetration by certain ##-lactams. Also when a resistant strain expresses porin OmpK37 is less susceptible to cefotaxime and cefoxitin than when it is expressing …	AJ011502.1:301-1426
E_cloacae_complex_CVC_2017	Eccomp_CVC_2017_36620	DNA-binding protein H-NS	CARD	100	87.68	H-NS	H-NS is a histone-like protein involved in global gene regulation in Gram-negative bacteria. It is a repressor of the membrane fusion protein genes acrE mdtE and emrK as well as nearby genes of many RND-type multidrug exporters.	BA000007.3:1737691-1738105
E_cloacae_complex_CVC_2017	Eccomp_CVC_2017_37500	Transcriptional regulatory protein BaeR	CARD	98.34	80.31	baeR	BaeR is a response regulator that promotes the expression of MdtABC and AcrD efflux complexes.	AP009048.1:2166413-2167136
E_cloacae_complex_CVC_2017	Eccomp_CVC_2017_37510	Signal transduction histidine-protein kinase BaeS	CARD	99.64	77.72	baeS	BaeS is a sensor kinase in the BaeSR regulatory system. While it phosphorylates BaeR to increase its activity BaeS is not necessary for overexpressed BaeR to confer resistance.	AP009048:2165013-2166417
E_cloacae_complex_CVC_2017	Eccomp_CVC_2017_37530	Multidrug resistance protein MdtC	CARD	100	82.2	mdtC	MdtC is a transporter that forms a heteromultimer complex with MdtB to form a multidrug transporter. MdtBC is part of the MdtABC-TolC efflux complex. In the absence of MdtB MdtC can form a homomultimer complex that results in a functioning efflux complex with a narrower drug specificity. mdtC corresponds to 3 loci in Pseudomonas aeruginosa PAO1 (gene name: muxC/muxB) and 3 loci in Pseudomonas aer…	U00096:2158386-2161464
E_cloacae_complex_CVC_2017	Eccomp_CVC_2017_37530	Multidrug resistance protein MdtC	NCBI	7.26	69.87	oqxB18	multidrug efflux RND transporter permease subunit OqxB18	NG_050436.1
E_cloacae_complex_CVC_2017	Eccomp_CVC_2017_37540	Multidrug resistance protein MdtB	CARD	99.94	80.67	mdtB	MdtB is a transporter that forms a heteromultimer complex with MdtC to form a multidrug transporter. MdtBC is part of the MdtABC-TolC efflux complex.	U00096:2155263-2158386
E_cloacae_complex_CVC_2017	Eccomp_CVC_2017_37550	Multidrug resistance protein MdtA	CARD	81.65	79.33	mdtA	MdtA is the membrane fusion protein of the multidrug efflux complex mdtABC.	U00096:2154016-2155264
E_cloacae_complex_CVC_2017	Eccomp_CVC_2017_38730	Beta-lactamase	ARGANNOT	100	89.7	(Bla)blaACT-6	(Bla)blaACT-6	FJ237366:41-1186
E_cloacae_complex_CVC_2017	Eccomp_CVC_2017_38730	Beta-lactamase	CARD	100	89.7	ACT-6	ACT-6 is a beta-lactamase found in Klebsiella pneumoniae	FJ237366:41-1187
E_cloacae_complex_CVC_2017	Eccomp_CVC_2017_38730	Beta-lactamase	NCBI	100	100	blaACT-49	cephalosporin-hydrolyzing class C beta-lactamase ACT-49	NG_050712.1
E_cloacae_complex_CVC_2017	Eccomp_CVC_2017_38730	Beta-lactamase	RESFINDER	100	89.7	blaACT-6_1	blaACT-6	FJ237366
E_cloacae_complex_CVC_2017	Eccomp_CVC_2017_39120	Outer membrane protein TolC	CARD	91.87	79.97	tolC	TolC is a protein subunit of many multidrug efflux complexes in Gram negative bacteria. It is an outer membrane efflux protein and is constitutively open. Regulation of efflux activity is often at its periplasmic entrance by other components of the efflux complex.	FJ768952:1-1489
E_cloacae_complex_CVC_2017	Eccomp_CVC_2017_39280	Undecaprenyl-diphosphatase	CARD	99.51	84.47	bacA	The bacA gene product (BacA) recycles undecaprenyl pyrophosphate during cell wall biosynthesis which confers resistance to bacitracin.	U00096.3:3203310-3204132
E_cloacae_complex_CVC_2017	Eccomp_CVC_2017_39640	Peptidoglycan D,D-transpeptidase MrdA	ARGANNOT	100	82.7	(Bla)Penicillin_Binding_Protein_Ecoli	(Bla)Penicillin_Binding_Protein_Ecoli	CP002291:664439-666340
E_cloacae_complex_CVC_2017	Eccomp_CVC_2017_40500	Outer membrane porin F	CARD	28.98	70.77	Klebsiella_pneumoniae_OmpK37	Klebsiella pneumoniae outer membrane porin protein. Is preferentially detected in porin-deficient strains. Functional characterization of this new porin revealed a narrower pore than those of porins OmpK35 and OmpK36 which did not allow penetration by certain ##-lactams. Also when a resistant strain expresses porin OmpK37 is less susceptible to cefotaxime and cefoxitin than when it is expressing …	AJ011502.1:301-1426
E_cloacae_complex_CVC_2017	Eccomp_CVC_2017_40500	Outer membrane porin F	CARD	31.02	71.07	Klebsiella_pneumoniae_OmpK37	Klebsiella pneumoniae outer membrane porin protein. Is preferentially detected in porin-deficient strains. Functional characterization of this new porin revealed a narrower pore than those of porins OmpK35 and OmpK36 which did not allow penetration by certain ##-lactams. Also when a resistant strain expresses porin OmpK37 is less susceptible to cefotaxime and cefoxitin than when it is expressing …	AJ011502.1:301-1426
E_cloacae_complex_CVC_2017	Eccomp_CVC_2017_40830	Regulatory protein SdiA	CARD	97.51	71.55	sdiA	SdiA is a cell division regulator that is also a positive regulator of AcrAB only when it's expressed from a plasmid. When the sdiA gene is on the chromosome it has no effect on expression of acrAB	AE006468.2:2039655-2040378
E_cloacae_complex_CVC_2017	Eccomp_CVC_2017_43730	Macrolide export ATP-binding/permease protein MacB	CARD	27.39	65.58	macB	MacB is an ATP-binding cassette (ABC) transporter that exports macrolides with 14- or 15- membered lactones. It forms an antibiotic efflux complex with MacA and TolC. macB corresponds to 1 locus in Pseudomonas aeruginosa PAO1 and 1 locus in Pseudomonas aeruginosa LESB58.	AY768532:1-1936
E_cloacae_complex_CVC_2017	Eccomp_CVC_2017_44980	DNA-directed RNA polymerase subunit beta	CARD	16.32	69.02	Bifidobacterium_adolescentis_rpoB_conferring_resistance_to_rifampicin	Bifidobacterium are antibiotic resistant probiotics are prescribed to upkeep the population beneficial bacteria in the gut microbiome. However horizontal gene transfer among gut microbes could create harmful antibiotic-resistant pathogenic bacteria such as Mycobacterium tuberculosis. Lokesh et al. analyzed Bifidobacterium antitubercular drug resistance and mutations in rpo##. They found that B. a…	AP009256:1667064-1670562
E_cloacae_complex_CVC_2017	Eccomp_CVC_2017_44980	DNA-directed RNA polymerase subunit beta	CARD	17.91	68.31	Nocardia_rifampin_resistant_beta-subunit_of_RNA_polymerase_(rpoB2)	Due to gene duplication the genomes of Nocardia species include both rifampin-sensitive beta-subunit of RNA polymerase (rpoB) and rifampin-resistant beta-subunit of RNA polymerase (rpoB2) genes with ~88% similarity between the two gene products. Expression of the rpoB2 variant results in replacement of rifampin sensitivity with rifampin resistance.	AP006618.1:4835200-4838689
E_cloacae_complex_CVC_2017	Eccomp_CVC_2017_48570	Outer membrane porin N	CARD	99.11	69.31	Klebsiella_pneumoniae_OmpK37	Klebsiella pneumoniae outer membrane porin protein. Is preferentially detected in porin-deficient strains. Functional characterization of this new porin revealed a narrower pore than those of porins OmpK35 and OmpK36 which did not allow penetration by certain ##-lactams. Also when a resistant strain expresses porin OmpK37 is less susceptible to cefotaxime and cefoxitin than when it is expressing …	AJ011502.1:301-1426
E_cloacae_complex_CVC_2017	Eccomp_CVC_2017_40660	Lipid A export ATP-binding/permease protein MsbA	CARD	100	83.42	msbA	MsbA is a multidrug resistance transporter homolog from E. coli and belongs to a superfamily of transporters that contain an adenosine triphosphate (ATP) binding cassette (ABC) which is also called a nucleotide-binding domain (NBD). MsbA is a member of the MDR-ABC transporter group by sequence homology. MsbA transports lipid A a major component of the bacterial outer cell membrane and is the only…	U00096.3:966621-968370
E_cloacae_complex_CVC_2017	Eccomp_CVC_2017_40660	Lipid A export ATP-binding/permease protein MsbA	VFDB	90.36	62.81	msbA	(msbA) lipid transporter ATP-binding/permease [LOS (CVF494)] [Haemophilus influenzae Rd KW20]	NP_438233
E_cloacae_complex_CVC_2017	Eccomp_CVC_2017_18060	Multidrug export protein EmrB	CARD	99.48	84.72	emrB	emrB is a translocase in the emrB -TolC efflux protein in E. coli. It recognizes substrates including carbonyl cyanide m-chlorophenylhydrazone (CCCP) nalidixic acid and thioloactomycin.	U00096:2812616-2814155
E_cloacae_complex_CVC_2017	Eccomp_CVC_2017_18060	Multidrug export protein EmrB	VFDB	69.02	65.29	farB	(farB) fatty acid efflux system protein FarB [FarAB (VF0450)] [Neisseria meningitidis MC58]	NP_273368
E_cloacae_complex_CVC_2017	Eccomp_CVC_2017_32900	hypothetical protein	VFDB	22.28	71.5	misL	(misL) putative autotransporter [MisL (VF0397)] [Salmonella enterica subsp. enterica serovar Typhimurium str. LT2]	NP_462656
E_cloacae_complex_CVC_2017	Eccomp_CVC_2017_32900	hypothetical protein	VFDB	61.4	70.28	misL	(misL) putative autotransporter [MisL (VF0397)] [Salmonella enterica subsp. enterica serovar Typhimurium str. LT2]	NP_462656
E_cloacae_complex_CVC_2017	Eccomp_CVC_2017_29300	Protein ClpV1	VFDB	12.7	72.86	clpV1	(clpV1) type VI secretion system AAA+ family ATPase [HSI-I (VF0334)] [Pseudomonas aeruginosa PAO1]	NP_248780
E_cloacae_complex_CVC_2017	Eccomp_CVC_2017_29300	Protein ClpV1	VFDB	22.84	69.41	tssH-5/clpV	(tssH-5/clpV) Clp-type ATPase chaperone protein [T6SS-1 (VF0429)] [Burkholderia pseudomallei K96243]	YP_111509
E_cloacae_complex_CVC_2017	Eccomp_CVC_2017_00300	Flagellar basal body rod protein FlgB	VFDB	93.48	73.18	flgB	(flgB) flagellar basal-body rod protein FlgB [Flagella (VF0394)] [Yersinia enterocolitica subsp. enterocolitica 8081]	YP_001006764
E_cloacae_complex_CVC_2017	Eccomp_CVC_2017_00310	Flagellar basal-body rod protein FlgC	VFDB	99.75	71.43	flgC	(flgC) flagellar basal-body rod protein FlgC [Flagella (VF0394)] [Yersinia enterocolitica subsp. enterocolitica 8081]	YP_001006763
E_cloacae_complex_CVC_2017	Eccomp_CVC_2017_00320	Basal-body rod modification protein FlgD	VFDB	64.76	73.4	flgD	(flgD) flagellar basal-body rod modification protein FlgD [Flagella (VF0394)] [Yersinia enterocolitica subsp. enterocolitica 8081]	YP_001006762
E_cloacae_complex_CVC_2017	Eccomp_CVC_2017_00330	Flagellar hook protein FlgE	VFDB	31.75	74.63	flgE	(flgE) flagellar hook protein FlgE [Flagella (VF0394)] [Yersinia enterocolitica subsp. enterocolitica 8081]	YP_001006761
E_cloacae_complex_CVC_2017	Eccomp_CVC_2017_00340	Flagellar basal-body rod protein FlgF	VFDB	93.92	68.17	flgF	(flgF) flagellar basal-body rod protein FlgF [Flagella (VF0394)] [Yersinia enterocolitica subsp. enterocolitica 8081]	YP_001006760
E_cloacae_complex_CVC_2017	Eccomp_CVC_2017_00350	Flagellar basal-body rod protein FlgG	VFDB	99.39	74.47	flgG	(flgG) flagellar basal-body rod protein FlgG [Flagella (VF0394)] [Yersinia enterocolitica subsp. enterocolitica 8081]	YP_001006759
E_cloacae_complex_CVC_2017	Eccomp_CVC_2017_00360	Flagellar L-ring protein	VFDB	89.33	76.6	flgH	(flgH) flagellar L-ring protein precursor FlgH [Flagella (VF0394)] [Yersinia enterocolitica subsp. enterocolitica 8081]	YP_001006758
E_cloacae_complex_CVC_2017	Eccomp_CVC_2017_00370	Flagellar P-ring protein	VFDB	94.89	71.32	flgI	(flgI) flagellar P-ring protein precursor FlgI [Flagella (VF0394)] [Yersinia enterocolitica subsp. enterocolitica 8081]	YP_001006757
E_cloacae_complex_CVC_2017	Eccomp_CVC_2017_00380	Peptidoglycan hydrolase FlgJ	VFDB	40.48	66.58	flgJ	(flgJ) flagellar rod assembly protein/muramidase FlgJ [Flagella (VF0394)] [Yersinia enterocolitica subsp. enterocolitica 8081]	YP_001006756
E_cloacae_complex_CVC_2017	Eccomp_CVC_2017_01900	Hemin transport system permease protein HmuU	VFDB	30.31	70.53	chuU	(chuU) heme permease protein ChuU [Chu (VF0227)] [Escherichia coli CFT073]	NP_756179
E_cloacae_complex_CVC_2017	Eccomp_CVC_2017_01920	Hemin transport protein HemS	VFDB	96.4	74.15	chuS	(chuS) heme oxygenase ChuS [Chu (VF0227)] [Escherichia coli CFT073]	NP_756169
E_cloacae_complex_CVC_2017	Eccomp_CVC_2017_01930	Hemin receptor	VFDB	96.71	77.88	chuA	(chuA) Outer membrane heme/hemoglobin receptor ChuA [Chu (VF0227)] [Escherichia coli CFT073]	NP_756170
E_cloacae_complex_CVC_2017	Eccomp_CVC_2017_02180	Outer membrane usher protein FimD	VFDB	11.6	67.86	fimD	(fimD) Outer membrane usher protein fimD precursor [Type 1 fimbriae (VF0221)] [Escherichia coli CFT073]	NP_757244
E_cloacae_complex_CVC_2017	Eccomp_CVC_2017_02660	Superoxide dismutase [Fe]	VFDB	40.95	70.73	sodB	(sodB) superoxide dismutase [SodB (VF0169)] [Legionella pneumophila subsp. pneumophila str. Philadelphia 1]	YP_096960
E_cloacae_complex_CVC_2017	Eccomp_CVC_2017_07080	Methyl-accepting chemotaxis protein III	VFDB	23.34	68.49	tsr	(tsr) methyl-accepting chemotaxis protein I [Flagella (VF0430)] [Burkholderia pseudomallei K96243]	YP_109900
E_cloacae_complex_CVC_2017	Eccomp_CVC_2017_07610	Methyl-accepting chemotaxis protein II	VFDB	40.08	75.41	cheD	(cheD) methyl-accepting chemotaxis protein CheD [peritrichous flagella (AI145)] [Yersinia enterocolitica subsp. enterocolitica 8081]	YP_001006778
E_cloacae_complex_CVC_2017	Eccomp_CVC_2017_12830	ATP-dependent Clp protease proteolytic subunit	VFDB	90.45	66.12	clpP	(clpP) ATP-dependent Clp protease proteolytic subunit [ClpP (VF0074)] [Listeria monocytogenes EGD-e]	NP_465991
E_cloacae_complex_CVC_2017	Eccomp_CVC_2017_07620	Methyl-accepting chemotaxis protein IV	VFDB	37.81	68.92	cheD	(cheD) methyl-accepting chemotaxis protein CheD [peritrichous flagella (AI145)] [Yersinia enterocolitica subsp. enterocolitica 8081]	YP_001006778
E_cloacae_complex_CVC_2017	Eccomp_CVC_2017_07630	Chemotaxis protein methyltransferase	VFDB	98.67	69.45	cheR	(cheR) chemotaxis methyltransferase CheR [peritrichous flagella (AI145)] [Yersinia enterocolitica subsp. enterocolitica 8081]	YP_001006776
E_cloacae_complex_CVC_2017	Eccomp_CVC_2017_07640	Protein-glutamate methylesterase/protein-glutamine glutaminase	VFDB	96.95	72.76	cheB	(cheB) chemotaxis-specific methylesterase CheB [peritrichous flagella (AI145)] [Yersinia enterocolitica subsp. enterocolitica 8081]	YP_001006775
E_cloacae_complex_CVC_2017	Eccomp_CVC_2017_07650	Chemotaxis protein CheY	VFDB	99.23	77.38	cheY	(cheY) chemotaxis regulatory protein CheY [peritrichous flagella (AI145)] [Yersinia enterocolitica subsp. enterocolitica 8081]	YP_001006774
E_cloacae_complex_CVC_2017	Eccomp_CVC_2017_07660	Protein phosphatase CheZ	VFDB	87.91	72.81	cheZ	(cheZ) chemotaxis regulator CheZ [peritrichous flagella (AI145)] [Yersinia enterocolitica subsp. enterocolitica 8081]	YP_001006773
E_cloacae_complex_CVC_2017	Eccomp_CVC_2017_07670	Flagellar biosynthetic protein FlhB	VFDB	41.23	68.34	flhB	(flhB) flagellar biosynthetic protein FlhB [Flagella (VF0394)] [Yersinia enterocolitica subsp. enterocolitica 8081]	YP_001006771
E_cloacae_complex_CVC_2017	Eccomp_CVC_2017_07680	Flagellar biosynthesis protein FlhA	VFDB	99.28	74.59	flhA	(flhA) flagellar biosynthesis protein FlhA [Flagella (VF0394)] [Yersinia enterocolitica subsp. enterocolitica 8081]	YP_001006770
E_cloacae_complex_CVC_2017	Eccomp_CVC_2017_08730	hypothetical protein	VFDB	21.48	71.62	dotU1	(dotU1) type VI secretion system protein DotU [HSI-I (VF0334)] [Pseudomonas aeruginosa PAO1]	NP_248768
E_cloacae_complex_CVC_2017	Eccomp_CVC_2017_08740	hypothetical protein	VFDB	12.73	71.01	icmF1/tssM1	(icmF1/tssM1) type VI secretion system protein IcmF1 [HSI-I (VF0334)] [Pseudomonas aeruginosa PAO1]	NP_248767
E_cloacae_complex_CVC_2017	Eccomp_CVC_2017_08770	hypothetical protein	VFDB	84.39	76.94	hsiB1/vipA	(hsiB1/vipA) type VI secretion system tubule-forming protein VipA [HSI-I (VF0334)] [Pseudomonas aeruginosa PAO1]	NP_248773
E_cloacae_complex_CVC_2017	Eccomp_CVC_2017_08780	hypothetical protein	VFDB	83.5	78.82	hsiC1/vipB	(hsiC1/vipB) type VI secretion system tubule-forming protein VipB [HSI-I (VF0334)] [Pseudomonas aeruginosa PAO1]	NP_248774
E_cloacae_complex_CVC_2017	Eccomp_CVC_2017_08890	Protein ClpV1	VFDB	44.3	69.25	clpV1	(clpV1) type VI secretion system AAA+ family ATPase [HSI-I (VF0334)] [Pseudomonas aeruginosa PAO1]	NP_248780
E_cloacae_complex_CVC_2017	Eccomp_CVC_2017_08910	hypothetical protein	VFDB	13.03	72.07	vgrG1b	(vgrG1b) type VI secretion system substrate VgrG1b [HSI-1 (Hcp-secretion island 1) (SS178)] [Pseudomonas aeruginosa PAO1]	NP_248785
E_cloacae_complex_CVC_2017	Eccomp_CVC_2017_08970	hypothetical protein	VFDB	20.35	69.52	vgrG1b	(vgrG1b) type VI secretion system substrate VgrG1b [HSI-1 (Hcp-secretion island 1) (SS178)] [Pseudomonas aeruginosa PAO1]	NP_248785
E_cloacae_complex_CVC_2017	Eccomp_CVC_2017_09420	Type II secretion system protein E	VFDB	28.58	68.77	gspE	(gspE) general secretion pathway protein E [T2SS (VF0333)] [Shigella dysenteriae Sd197]	YP_404601
E_cloacae_complex_CVC_2017	Eccomp_CVC_2017_09510	UDP-3-O-acyl-N-acetylglucosamine deacetylase	VFDB	95.64	70.59	lpxC	(lpxC) UDP-3-O-(R-3-hydroxymyristoyl)-N-acetylglucosamine deacetylase [LOS (CVF494)] [Haemophilus influenzae Rd KW20]	NP_439302
E_cloacae_complex_CVC_2017	Eccomp_CVC_2017_11450	Serine endoprotease DegS	VFDB	34.36	68.06	algW	(algW) AlgW protein [Alginate regulation (CVF523)] [Pseudomonas aeruginosa PAO1]	NP_253136
E_cloacae_complex_CVC_2017	Eccomp_CVC_2017_13810	Transcriptional regulatory protein QseF	VFDB	25.19	67.01	fleQ	(fleQ) transcriptional regulator FleQ [Flagella (VF0273)] [Pseudomonas aeruginosa PAO1]	NP_249788
E_cloacae_complex_CVC_2017	Eccomp_CVC_2017_14600	ECF RNA polymerase sigma-E factor	VFDB	69.42	66.58	algU	(algU) alginate biosynthesis protein AlgZ/FimS [Alginate (VF0091)] [Pseudomonas aeruginosa PAO1]	NP_249453
E_cloacae_complex_CVC_2017	Eccomp_CVC_2017_14750	putative csgAB operon transcriptional regulatory protein	VFDB	100	79.72	csgD	(csgD) DNA-binding transcriptional regulator CsgD [curli fibers/thin aggregative fimbriae (AGF) (AI094)] [Salmonella enterica subsp. enterica serovar Typhimurium str. LT2]	NP_460113
E_cloacae_complex_CVC_2017	Eccomp_CVC_2017_14760	Curli production assembly/transport component CsgE	VFDB	97.98	75.5	csgE	(csgE) curli production assembly/transport protein CsgE [Agf (VF0103)] [Salmonella enterica subsp. enterica serovar Typhimurium str. LT2]	NP_460112
E_cloacae_complex_CVC_2017	Eccomp_CVC_2017_14770	Curli production assembly/transport component CsgF	VFDB	99.04	75.84	csgF	(csgF) curli production assembly/transport protein CsgF [Agf (VF0103)] [Salmonella enterica subsp. enterica serovar Typhimurium str. LT2]	NP_460111
E_cloacae_complex_CVC_2017	Eccomp_CVC_2017_14780	Curli production assembly/transport component CsgG	VFDB	100	80.94	csgG	(csgG) curli production assembly/transport protein CsgG [Agf (VF0103)] [Salmonella enterica subsp. enterica serovar Typhimurium str. LT2]	NP_460110
E_cloacae_complex_CVC_2017	Eccomp_CVC_2017_15680	Outer membrane protein A	VFDB	99.04	84.99	ompA	(ompA) outer membrane protein A [OmpA (VF0236)] [Escherichia coli O18:K1:H7 str. RS218]	AAF37887
E_cloacae_complex_CVC_2017	Eccomp_CVC_2017_17210	hypothetical protein	VFDB	8.21	76.51	tsr	(tsr) methyl-accepting chemotaxis protein I [Flagella (VF0430)] [Burkholderia pseudomallei K96243]	YP_109900
E_cloacae_complex_CVC_2017	Eccomp_CVC_2017_17220	Aerotaxis receptor	VFDB	14.1	73.11	cheD	(cheD) methyl-accepting chemotaxis protein CheD [peritrichous flagella (AI145)] [Yersinia enterocolitica subsp. enterocolitica 8081]	YP_001006778
E_cloacae_complex_CVC_2017	Eccomp_CVC_2017_18090	S-ribosylhomocysteine lyase	VFDB	82.27	72.96	luxS	(luxS) S-ribosylhomocysteinase [AI-2 (VF0406)] [Vibrio cholerae O1 biovar El Tor str. N16961]	NP_230208
E_cloacae_complex_CVC_2017	Eccomp_CVC_2017_18360	Anaerobic nitric oxide reductase transcription regulator NorR	VFDB	42.9	67.03	fleR	(fleR) two-component response regulator [Flagella (VF0273)] [Pseudomonas aeruginosa PAO1]	NP_249790
E_cloacae_complex_CVC_2017	Eccomp_CVC_2017_18590	Formate hydrogenlyase transcriptional activator	VFDB	31.98	70.65	fleQ	(fleQ) transcriptional regulator FleQ [Flagella (VF0273)] [Pseudomonas aeruginosa PAO1]	NP_249788
E_cloacae_complex_CVC_2017	Eccomp_CVC_2017_19300	Magnesium-transporting ATPase, P-type 1	VFDB	28.79	68.31	mgtB	(mgtB) Mg2+ transport protein [MgtBC (VF0106)] [Salmonella enterica subsp. enterica serovar Typhimurium str. LT2]	NP_462662
E_cloacae_complex_CVC_2017	Eccomp_CVC_2017_19600	hypothetical protein	VFDB	32.64	68.99	tsr	(tsr) methyl-accepting chemotaxis protein I [Flagella (VF0430)] [Burkholderia pseudomallei K96243]	YP_109900
E_cloacae_complex_CVC_2017	Eccomp_CVC_2017_19820	Methyl-accepting chemotaxis protein I	VFDB	46.3	72.53	cheD	(cheD) methyl-accepting chemotaxis protein CheD [peritrichous flagella (AI145)] [Yersinia enterocolitica subsp. enterocolitica 8081]	YP_001006778
E_cloacae_complex_CVC_2017	Eccomp_CVC_2017_20820	ADP-L-glycero-D-manno-heptose-6-epimerase	VFDB	98.6	68.58	rfaD	(rfaD) ADP-L-glycero-D-mannoheptose-6-epimerase [LOS (VF0044)] [Haemophilus influenzae Rd KW20]	NP_439271
E_cloacae_complex_CVC_2017	Eccomp_CVC_2017_20830	ADP-heptose--LPS heptosyltransferase 2	VFDB	39.69	69.93	waaF	(waaF) heptosyltransferase I [LPS (VF0085)] [Pseudomonas aeruginosa PAO1]	NP_253699
E_cloacae_complex_CVC_2017	Eccomp_CVC_2017_20840	Lipopolysaccharide heptosyltransferase 1	VFDB	17.88	75.92	waaC	(waaC) 3-deoxy-D-manno-octulosonic-acid (KDO) transferase [LPS (VF0085)] [Pseudomonas aeruginosa PAO1]	NP_253698
E_cloacae_complex_CVC_2017	Eccomp_CVC_2017_21640	Methyl-accepting chemotaxis protein I	VFDB	65.95	72.47	cheD	(cheD) methyl-accepting chemotaxis protein CheD [peritrichous flagella (AI145)] [Yersinia enterocolitica subsp. enterocolitica 8081]	YP_001006778
E_cloacae_complex_CVC_2017	Eccomp_CVC_2017_21740	4-hydroxyphenylacetate 3-monooxygenase oxygenase component	VFDB	45.78	66.81	pvcC	(pvcC) paerucumarin biosynthesis protein PvcC [pyoverdine (IA001)] [Pseudomonas aeruginosa PAO1]	NP_250946
E_cloacae_complex_CVC_2017	Eccomp_CVC_2017_26630	Prophage bactoprenol glucosyl transferase	VFDB	97.31	75.58	gtrB	(gtrB) bactoprenol glucosyl transferase [LPS (VF0124)] [Shigella flexneri 2a str. 301]	NP_706258
E_cloacae_complex_CVC_2017	Eccomp_CVC_2017_30040	Isocitrate lyase	VFDB	69.77	68.07	icl	(icl) Isocitrate lyase Icl (isocitrase) (isocitratase) [Isocitrate lyase (VF0253)] [Mycobacterium tuberculosis H37Rv]	YP_177728
E_cloacae_complex_CVC_2017	Eccomp_CVC_2017_23670	putative protein YggR	VFDB	36.04	69.03	pilT	(pilT) twitching motility protein PilT [Type IV pili (VF0082)] [Pseudomonas aeruginosa PAO1]	NP_249086
E_cloacae_complex_CVC_2017	Eccomp_CVC_2017_24140	hypothetical protein	VFDB	18.6	69.95	tsr	(tsr) methyl-accepting chemotaxis protein I [Flagella (VF0430)] [Burkholderia pseudomallei K96243]	YP_109900
E_cloacae_complex_CVC_2017	Eccomp_CVC_2017_28870	hypothetical protein	VFDB	20.01	69.41	xcpR	(xcpR) general secretion pathway protein E [xcp secretion system (VF0084)] [Pseudomonas aeruginosa PAO1]	NP_251793
E_cloacae_complex_CVC_2017	Eccomp_CVC_2017_29010	Phosphoheptose isomerase	VFDB	70.6	70.46	gmhA/lpcA	(gmhA/lpcA) phosphoheptose isomerase [LOS (CVF494)] [Haemophilus influenzae Rd KW20]	NP_439337
E_cloacae_complex_CVC_2017	Eccomp_CVC_2017_31330	Undecaprenyl-phosphate alpha-N-acetylglucosaminyl 1-phosphate transferase	VFDB	41.85	70.04	wecA	(wecA) undecaprenyl-phosphate alpha-N-acetylglucosaminyltransferase [LOS (CVF494)] [Haemophilus influenzae Rd KW20]	NP_439858
E_cloacae_complex_CVC_2017	Eccomp_CVC_2017_31850	Type-1 fimbrial protein, A chain	VFDB	20.07	79.82	focA	(focA) F1C major fimbrial subunit precursor [F1C fimbriae (VF0224)] [Escherichia coli CFT073]	NP_753153
E_cloacae_complex_CVC_2017	Eccomp_CVC_2017_31860	Type-1 fimbrial protein, A chain	VFDB	83.15	67.46	fimI	(fimI) fimbrial protein internal segment [Type 1 fimbriae (VF0102)] [Salmonella enterica subsp. enterica serovar Typhimurium str. LT2]	NP_459539
E_cloacae_complex_CVC_2017	Eccomp_CVC_2017_31870	putative fimbrial chaperone SfmC	VFDB	73.59	72.97	fimC	(fimC) chaperone protein FimC [Type 1 fimbriae (VF0102)] [Salmonella enterica subsp. enterica serovar Typhimurium str. LT2]	NP_459540
E_cloacae_complex_CVC_2017	Eccomp_CVC_2017_31880	Outer membrane usher protein SfmD	VFDB	92.69	72.15	fimD	(fimD) usher protein FimD [Type 1 fimbriae (VF0102)] [Salmonella enterica subsp. enterica serovar Typhimurium str. LT2]	NP_459541
E_cloacae_complex_CVC_2017	Eccomp_CVC_2017_31890	putative fimbrial-like protein SfmH	VFDB	88.99	67.73	fimH	(fimH) type I fimbriae minor fimbrial subunit FimH adhesin [Type 1 fimbriae (VF0102)] [Salmonella enterica subsp. enterica serovar Typhimurium str. LT2]	NP_459542
E_cloacae_complex_CVC_2017	Eccomp_CVC_2017_33900	Transcriptional regulatory protein TyrR	VFDB	17.38	72.48	fleQ	(fleQ) transcriptional regulator FleQ [Flagella (VF0273)] [Pseudomonas aeruginosa PAO1]	NP_249788
E_cloacae_complex_CVC_2017	Eccomp_CVC_2017_34090	Psp operon transcriptional activator	VFDB	18.47	70.71	fleQ	(fleQ) transcriptional regulator FleQ [Flagella (VF0273)] [Pseudomonas aeruginosa PAO1]	NP_249788
E_cloacae_complex_CVC_2017	Eccomp_CVC_2017_34800	Lipid A biosynthesis lauroyltransferase	VFDB	23.5	71.36	htrB	(htrB) lipid A biosynthesis lauroyl acyltransferase [LOS (CVF494)] [Haemophilus influenzae Rd KW20]	NP_439676
E_cloacae_complex_CVC_2017	Eccomp_CVC_2017_00020	Minor curlin subunit	VFDB	55.7	75.98	csgB	(csgB) minor curlin subunit precursor curli nucleator protein CsgB [Agf (VF0103)] [Salmonella enterica subsp. enterica serovar Typhimurium str. LT2]	NP_460114
E_cloacae_complex_CVC_2017	Eccomp_CVC_2017_00040	Curli assembly protein CsgC	VFDB	95.11	67.82	csgC	(csgC) curli assembly protein CsgC [Agf (VF0103)] [Salmonella enterica subsp. enterica serovar Typhimurium str. LT2]	NP_460116
E_cloacae_complex_CVC_2017	Eccomp_CVC_2017_36330	hypothetical protein	VFDB	9.8	76.83	cheD	(cheD) methyl-accepting chemotaxis protein CheD [peritrichous flagella (AI145)] [Yersinia enterocolitica subsp. enterocolitica 8081]	YP_001006778
E_cloacae_complex_CVC_2017	Eccomp_CVC_2017_36370	Methyl-accepting chemotaxis protein PctC	VFDB	20.33	68.63	tsr	(tsr) methyl-accepting chemotaxis protein I [Flagella (VF0430)] [Burkholderia pseudomallei K96243]	YP_109900
E_cloacae_complex_CVC_2017	Eccomp_CVC_2017_36610	UTP--glucose-1-phosphate uridylyltransferase	VFDB	95.27	68.08	galU	(galU) glucosephosphate uridylyltransferase [LOS (CVF494)] [Haemophilus influenzae Rd KW20]	NP_438972
E_cloacae_complex_CVC_2017	Eccomp_CVC_2017_37070	Periplasmic serine endoprotease DegP	VFDB	19.58	69.12	mucD	(mucD) serine protease MucD precursor [Alginate regulation (CVF523)] [Pseudomonas aeruginosa PAO1]	NP_249457
E_cloacae_complex_CVC_2017	Eccomp_CVC_2017_37230	Regulator of sigma-E protease RseP	VFDB	14.04	72.4	mucP	(mucP) metalloprotease protease [Alginate regulation (CVF523)] [Pseudomonas aeruginosa PAO1]	NP_252339
E_cloacae_complex_CVC_2017	Eccomp_CVC_2017_37260	UDP-3-O-(3-hydroxymyristoyl)glucosamine N-acyltransferase	VFDB	58.87	72.19	lpxD	(lpxD) UDP-3-O-(3-hydroxymyristoyl) glucosamine N-acyltransferase [LOS (CVF494)] [Haemophilus influenzae Rd KW20]	NP_439075
E_cloacae_complex_CVC_2017	Eccomp_CVC_2017_37290	Lipid-A-disaccharide synthase	VFDB	78.35	64.14	lpxB	(lpxB) lipid-A-disaccharide synthase [LOS (CVF494)] [Haemophilus influenzae Rd KW20]	NP_439218
E_cloacae_complex_CVC_2017	Eccomp_CVC_2017_37440	D-methionine-binding lipoprotein MetQ	VFDB	86.91	69.61	IlpA	(IlpA) immunogenic lipoprotein A [IlpA (VF0513)] [Vibrio vulnificus YJ016]	NP_933683
E_cloacae_complex_CVC_2017	Eccomp_CVC_2017_37720	GDP-mannose 4,6-dehydratase	VFDB	66.4	72.28	gmd	(gmd) GDP-mannose 46-dehydratase [O-antigen (VF0392)] [Yersinia enterocolitica subsp. enterocolitica 8081]	YP_001007257
E_cloacae_complex_CVC_2017	Eccomp_CVC_2017_37730	GDP-L-fucose synthase	VFDB	74.22	67.36	fcl	(fcl) GDP-fucose synthetase [O-antigen (VF0392)] [Yersinia enterocolitica subsp. enterocolitica 8081]	YP_001007256
E_cloacae_complex_CVC_2017	Eccomp_CVC_2017_37760	Mannose-1-phosphate guanylyltransferase 1	VFDB	68.74	65.35	algA	(algA) phosphomannose isomerase / guanosine 5'-diphospho-D-mannose pyrophosphorylase [Alginate (VF0091)] [Pseudomonas aeruginosa PAO1]	NP_252241
E_cloacae_complex_CVC_2017	Eccomp_CVC_2017_37770	Phosphomannomutase/phosphoglucomutase	VFDB	74.98	64.56	manB	(manB) phosphomannomutase [O-antigen (VF0392)] [Yersinia enterocolitica subsp. enterocolitica 8081]	YP_001007254
E_cloacae_complex_CVC_2017	Eccomp_CVC_2017_37830	UTP--glucose-1-phosphate uridylyltransferase	VFDB	33.9	73.42	galU	(galU) glucosephosphate uridylyltransferase [LOS (CVF494)] [Haemophilus influenzae Rd KW20]	NP_438972
E_cloacae_complex_CVC_2017	Eccomp_CVC_2017_37880	dTDP-glucose 4,6-dehydratase	VFDB	76.04	66.63	rffG	(rffG) dTDP-glucose 46-dehydratase [LOS (CVF494)] [Haemophilus influenzae Rd KW20]	NP_439034
E_cloacae_complex_CVC_2017	Eccomp_CVC_2017_39370	Urease subunit alpha	VFDB	44.68	66.36	ureB	(ureB) urease beta subunit UreB urea amidohydrolase [Urease (VF0050)] [Helicobacter pylori 26695]	NP_206872
E_cloacae_complex_CVC_2017	Eccomp_CVC_2017_39410	Urease accessory protein UreG	VFDB	57.33	68.02	ureG	(ureG) urease accessory protein (ureG) [Urease (VF0050)] [Helicobacter pylori 26695]	NP_206868
E_cloacae_complex_CVC_2017	Eccomp_CVC_2017_38850	60 kDa chaperonin	VFDB	98.06	70.49	htpB	(htpB) Hsp60 60K heat shock protein HtpB [Hsp60 (VF0159)] [Legionella pneumophila subsp. pneumophila str. Philadelphia 1]	YP_094724
E_cloacae_complex_CVC_2017	Eccomp_CVC_2017_39050	putative siderophore transport system ATP-binding protein YusV	VFDB	23.65	71.57	fepC	(fepC) ferrienterobactin ABC transporter ATPase [Enterobactin (VF0228)] [Escherichia coli CFT073]	NP_752606
E_cloacae_complex_CVC_2017	Eccomp_CVC_2017_39230	Bifunctional protein HldE	VFDB	76.24	66.19	rfaE	(rfaE) ADP-heptose synthase [LOS (VF0044)] [Haemophilus influenzae Rd KW20]	NP_439675
E_cloacae_complex_CVC_2017	Eccomp_CVC_2017_40750	Flagellin 1	VFDB	36.91	74.88	fliC	(fliC) flagellin [Flagella (VF0394)] [Yersinia enterocolitica subsp. enterocolitica 8081]	YP_001006728
E_cloacae_complex_CVC_2017	Eccomp_CVC_2017_40770	RNA polymerase sigma factor FliA	VFDB	95.16	75.65	fliA	(fliA) flagellar biosynthesis sigma factor [Flagella (VF0394)] [Yersinia enterocolitica subsp. enterocolitica 8081]	YP_001006726
E_cloacae_complex_CVC_2017	Eccomp_CVC_2017_41120	Flagellar transcriptional regulator FlhD	VFDB	76.11	71.22	flhD	(flhD) flagellar transcriptional activator FlhD [Flagella (VF0394)] [Yersinia enterocolitica subsp. enterocolitica 8081]	YP_001006784
E_cloacae_complex_CVC_2017	Eccomp_CVC_2017_41130	Flagellar transcriptional regulator FlhC	VFDB	94.85	73.44	flhC	(flhC) flagellar biosynthesis transcription activator FlhC [Flagella (VF0394)] [Yersinia enterocolitica subsp. enterocolitica 8081]	YP_001006783
E_cloacae_complex_CVC_2017	Eccomp_CVC_2017_41140	Motility protein A	VFDB	98.65	72.15	motA	(motA) flagellar motor protein MotA [peritrichous flagella (AI145)] [Yersinia enterocolitica subsp. enterocolitica 8081]	YP_001006782
E_cloacae_complex_CVC_2017	Eccomp_CVC_2017_41150	Motility protein B	VFDB	57.75	69.3	motB	(motB) flagellar motor protein MotB [peritrichous flagella (AI145)] [Yersinia enterocolitica subsp. enterocolitica 8081]	YP_001006781
E_cloacae_complex_CVC_2017	Eccomp_CVC_2017_41160	Chemotaxis protein CheA	VFDB	56.89	75.83	cheA	(cheA) chemotaxis protein CheA [peritrichous flagella (AI145)] [Yersinia enterocolitica subsp. enterocolitica 8081]	YP_001006780
E_cloacae_complex_CVC_2017	Eccomp_CVC_2017_41170	Chemotaxis protein CheW	VFDB	91.97	74.68	cheW	(cheW) purine-binding chemotaxis protein CheW [peritrichous flagella (AI145)] [Yersinia enterocolitica subsp. enterocolitica 8081]	YP_001006779
E_cloacae_complex_CVC_2017	Eccomp_CVC_2017_41200	Methyl-accepting chemotaxis protein III	VFDB	34.95	68.93	cheD	(cheD) methyl-accepting chemotaxis protein CheD [peritrichous flagella (AI145)] [Yersinia enterocolitica subsp. enterocolitica 8081]	YP_001006778
E_cloacae_complex_CVC_2017	Eccomp_CVC_2017_42630	Chaperone protein ClpB	VFDB	26.31	65.61	clpC	(clpC) endopeptidase Clp ATP-binding chain C [ClpC (VF0072)] [Listeria monocytogenes EGD-e]	NP_463763
E_cloacae_complex_CVC_2017	Eccomp_CVC_2017_43700	ATP-dependent Clp protease ATP-binding subunit ClpA	VFDB	6.22	73.02	tssH-5/clpV	(tssH-5/clpV) Clp-type ATPase chaperone protein [T6SS-1 (VF0429)] [Burkholderia pseudomallei K96243]	YP_111509
E_cloacae_complex_CVC_2017	Eccomp_CVC_2017_45460	2,3-dihydro-2,3-dihydroxybenzoate dehydrogenase	VFDB	99.06	80.08	entA	(entA) 23-dihydro-23-dihydroxybenzoate dehydrogenase [Enterobactin (VF0228)] [Escherichia coli CFT073]	NP_752614
E_cloacae_complex_CVC_2017	Eccomp_CVC_2017_45470	Enterobactin synthase component B	VFDB	99.18	80.21	entB	(entB) isochorismatase [Enterobactin (VF0228)] [Escherichia coli CFT073]	NP_752613
E_cloacae_complex_CVC_2017	Eccomp_CVC_2017_45480	Enterobactin synthase component E	VFDB	98.63	76.93	entE	(entE) 23-dihydroxybenzoate-AMP ligase component of enterobactin synthase multienzyme complex [Enterobactin (VF0228)] [Escherichia coli CFT073]	NP_752612
E_cloacae_complex_CVC_2017	Eccomp_CVC_2017_45490	Isochorismate synthase EntC	VFDB	98.4	73.88	entC	(entC) isochorismate synthase 1 [Enterobactin (VF0228)] [Escherichia coli CFT073]	NP_752611
E_cloacae_complex_CVC_2017	Eccomp_CVC_2017_45500	Ferrienterobactin-binding periplasmic protein	VFDB	97.6	76.34	fepB	(fepB) ferrienterobactin ABC transporter periplasmic binding protein [Enterobactin (VF0228)] [Escherichia coli CFT073]	NP_752610
E_cloacae_complex_CVC_2017	Eccomp_CVC_2017_45510	Enterobactin exporter EntS	VFDB	96.8	75.64	entS	(entS) enterobactin exporter iron-regulated [enterobactin (IA019)] [Escherichia coli CFT073]	NP_752609
E_cloacae_complex_CVC_2017	Eccomp_CVC_2017_45520	Ferric enterobactin transport system permease protein FepD	VFDB	96.36	78.51	fepD	(fepD) ferrienterobactin ABC transporter permease [Enterobactin (VF0228)] [Escherichia coli CFT073]	NP_752608
E_cloacae_complex_CVC_2017	Eccomp_CVC_2017_45530	Ferric enterobactin transport system permease protein FepG	VFDB	91.54	79.32	fepG	(fepG) iron-enterobactin ABC transporter permease [Enterobactin (VF0228)] [Escherichia coli CFT073]	NP_752607
E_cloacae_complex_CVC_2017	Eccomp_CVC_2017_45540	Ferric enterobactin transport ATP-binding protein FepC	VFDB	96.45	78.58	fepC	(fepC) ferrienterobactin ABC transporter ATPase [Enterobactin (VF0228)] [Escherichia coli CFT073]	NP_752606
E_cloacae_complex_CVC_2017	Eccomp_CVC_2017_46010	Catalase-peroxidase	VFDB	28.51	66.36	katB	(katB) catalase-peroxidase KatB [KatAB (VF0168)] [Legionella pneumophila subsp. pneumophila str. Philadelphia 1]	YP_096397
E_cloacae_complex_CVC_2017	Eccomp_CVC_2017_46490	Type II secretion system protein G	VFDB	68.86	72.98	gspG	(gspG) general secretion pathway protein G [T2SS (VF0333)] [Shigella dysenteriae Sd197]	YP_404603
E_cloacae_complex_CVC_2017	Eccomp_CVC_2017_46510	Putative type II secretion system protein E	VFDB	56.73	72.73	xcpR	(xcpR) general secretion pathway protein E [xcp secretion system (VF0084)] [Pseudomonas aeruginosa PAO1]	NP_251793
E_cloacae_complex_CVC_2017	Eccomp_CVC_2017_46700	DNA-binding transcriptional regulator NtrC	VFDB	31.3	69.18	fleQ	(fleQ) transcriptional regulator FleQ [Flagella (VF0273)] [Pseudomonas aeruginosa PAO1]	NP_249788
E_cloacae_complex_CVC_2017	Eccomp_CVC_2017_46850	Flagellar biosynthetic protein FliR	VFDB	87.48	68.05	fliR	(fliR) flagellar biosynthetic protein FliR [Flagella (VF0394)] [Yersinia enterocolitica subsp. enterocolitica 8081]	YP_001006753
E_cloacae_complex_CVC_2017	Eccomp_CVC_2017_46860	Flagellar biosynthetic protein FliQ	VFDB	94.07	71.26	fliQ	(fliQ) flagellar biosynthetic protein FliQ [Flagella (VF0394)] [Yersinia enterocolitica subsp. enterocolitica 8081]	YP_001006752
E_cloacae_complex_CVC_2017	Eccomp_CVC_2017_46870	Flagellar biosynthetic protein FliP	VFDB	98.54	76.58	fliP	(fliP) flagellar biosynthetic protein FliP [Flagella (VF0394)] [Yersinia enterocolitica subsp. enterocolitica 8081]	YP_001006751
E_cloacae_complex_CVC_2017	Eccomp_CVC_2017_46890	Flagellar motor switch protein FliN	VFDB	63.31	82.58	fliN	(fliN) flagellar motor switch protein FliN [Flagella (VF0394)] [Yersinia enterocolitica subsp. enterocolitica 8081]	YP_001006749
E_cloacae_complex_CVC_2017	Eccomp_CVC_2017_46900	Flagellar motor switch protein FliM	VFDB	98.71	75.67	fliM	(fliM) flagellar motor switch protein FliM [Flagella (VF0394)] [Yersinia enterocolitica subsp. enterocolitica 8081]	YP_001006748
E_cloacae_complex_CVC_2017	Eccomp_CVC_2017_46940	Flagellum-specific ATP synthase	VFDB	92.94	75.98	fliI	(fliI) flagellum-specific ATP synthase FliI [Flagella (VF0394)] [Yersinia enterocolitica subsp. enterocolitica 8081]	YP_001006744
E_cloacae_complex_CVC_2017	Eccomp_CVC_2017_46950	Flagellar assembly protein FliH	VFDB	51.87	70.6	fliH	(fliH) flagellar assembly protein H [Flagella (VF0394)] [Yersinia enterocolitica subsp. enterocolitica 8081]	YP_001006743
E_cloacae_complex_CVC_2017	Eccomp_CVC_2017_46960	Flagellar motor switch protein FliG	VFDB	99.19	79.39	fliG	(fliG) flagellar motor switch protein G [Flagella (VF0394)] [Yersinia enterocolitica subsp. enterocolitica 8081]	YP_001006742
E_cloacae_complex_CVC_2017	Eccomp_CVC_2017_46970	Flagellar M-ring protein	VFDB	77.43	67.93	fliF	(fliF) flagellar M-ring protein FliF [Flagella (VF0394)] [Yersinia enterocolitica subsp. enterocolitica 8081]	YP_001006741
E_cloacae_complex_CVC_2017	Eccomp_CVC_2017_47030	Flagellar secretion chaperone FliS	VFDB	86.97	67.15	fliS	(fliS) flagellar protein FliS [Flagella (VF0394)] [Yersinia enterocolitica subsp. enterocolitica 8081]	YP_001006732
E_cloacae_complex_CVC_2017	Eccomp_CVC_2017_47290	Ferric aerobactin receptor	VFDB	95.31	68.92	iutA	(iutA) aerobactin receptor IutA [Aerobactin (VF0123)] [Shigella flexneri 2a str. 301]	NP_709458
E_cloacae_complex_CVC_2017	Eccomp_CVC_2017_47300	L-lysine N6-monooxygenase	VFDB	54.48	68.02	iucD	(iucD) aerobactin synthesis protein IucC lysine 6-monooxygenase [Aerobactin (VF0123)] [Shigella flexneri 2a str. 301]	NP_709457
E_cloacae_complex_CVC_2017	Eccomp_CVC_2017_47310	Aerobactin synthase	VFDB	83.36	67.37	iucC	(iucC) aerobactin siderophore biosynthesis protein IucC [Aerobactin (VF0229)] [Escherichia coli CFT073]	NP_755500
E_cloacae_complex_CVC_2017	Eccomp_CVC_2017_47320	N(6)-hydroxylysine O-acetyltransferase	VFDB	89.98	68.36	iucB	(iucB) aerobactin siderophore biosynthesis protein IucB [Aerobactin (VF0229)] [Escherichia coli CFT073]	NP_755501
E_cloacae_complex_CVC_2017	Eccomp_CVC_2017_47330	N(2)-citryl-N(6)-acetyl-N(6)-hydroxylysine synthase	VFDB	76.96	70.06	iucA	(iucA) aerobactin siderophore biosynthesis protein IucD [Aerobactin (VF0229)] [Escherichia coli CFT073]	NP_755502
E_cloacae_complex_CVC_2017	Eccomp_CVC_2017_47350	2-dehydro-3-deoxyphosphooctonate aldolase	VFDB	89.59	71.06	kdsA	(kdsA) 2-dehydro-3-deoxyphosphooctonate aldolase [LOS (CVF494)] [Haemophilus influenzae Rd KW20]	NP_439706
E_cloacae_complex_CVC_2017	Eccomp_CVC_2017_47630	putative fimbrial subunit LpfE	VFDB	100	85.98	lpfE	(lpfE) long polar fimbrial minor subunit LpfE adhesin [Lpf (VF0105)] [Salmonella enterica subsp. enterica serovar Typhimurium str. LT2]	NP_462537
E_cloacae_complex_CVC_2017	Eccomp_CVC_2017_47640	putative minor fimbrial subunit LpfD	VFDB	43.61	87.47	lpfD	(lpfD) long polar fimbrial protein LpfD [Lpf (VF0105)] [Salmonella enterica subsp. enterica serovar Typhimurium str. LT2]	NP_462538
E_cloacae_complex_CVC_2017	Eccomp_CVC_2017_47650	putative outer membrane usher protein ElfC	VFDB	100	91.62	lpfC	(lpfC) long polar fimbrial usher protein LpfC [Lpf (VF0105)] [Salmonella enterica subsp. enterica serovar Typhimurium str. LT2]	NP_462539
E_cloacae_complex_CVC_2017	Eccomp_CVC_2017_47660	putative fimbrial chaperone LpfB	VFDB	100	90.84	lpfB	(lpfB) long polar fimbrial chaperone protein LpfB [Lpf (VF0105)] [Salmonella enterica subsp. enterica serovar Typhimurium str. LT2]	NP_462540
E_cloacae_complex_CVC_2017	Eccomp_CVC_2017_47670	putative major fimbrial subunit LpfA	VFDB	97.77	88.38	lpfA	(lpfA) long polar fimbria protein LpfA [Lpf (VF0105)] [Salmonella enterica subsp. enterica serovar Typhimurium str. LT2]	NP_462541
E_cloacae_complex_CVC_2017	Eccomp_CVC_2017_47730	Diaminobutyrate--2-oxoglutarate aminotransferase	VFDB	43.9	68.54	pvdH	(pvdH) diaminobutyrate-2-oxoglutarate aminotransferase PvdH [pyoverdine (IA001)] [Pseudomonas aeruginosa PAO1]	NP_251103
E_cloacae_complex_CVC_2017	Eccomp_CVC_2017_47950	Ferrienterobactin receptor	VFDB	98.26	77.61	fepA	(fepA) ferrienterobactin outer membrane transporter [Enterobactin (VF0228)] [Escherichia coli CFT073]	NP_752600
E_cloacae_complex_CVC_2017	Eccomp_CVC_2017_47960	Enterochelin esterase	VFDB	97.42	69.63	fes	(fes) enterobactin/ferric enterobactin esterase [enterobactin (IA019)] [Escherichia coli CFT073]	NP_752602
E_cloacae_complex_CVC_2017	Eccomp_CVC_2017_47980	Enterobactin synthase component F	VFDB	97.53	72.89	entF	(entF) enterobactin synthase multienzyme complex component ATP-dependent [Enterobactin (VF0228)] [Escherichia coli CFT073]	NP_752604
E_cloacae_complex_CVC_2017	Eccomp_CVC_2017_48500	Fe(3+) dicitrate transport ATP-binding protein FecE	VFDB	24.14	72	fepC	(fepC) ferrienterobactin ABC transporter ATPase [Enterobactin (VF0228)] [Escherichia coli CFT073]	NP_752606
E_cloacae_complex_CVC_2017	Eccomp_CVC_2017_48950	Phosphomannomutase/phosphoglucomutase	VFDB	74.62	70.54	manB	(manB) phosphomannomutase [O-antigen (VF0392)] [Yersinia enterocolitica subsp. enterocolitica 8081]	YP_001007254
